# Supplementary material for: The Potential Therapeutic Use of Agarwood for Diabetes: A Scoping Review
Source: Pharmaceuticals (Basel). 2024 Nov 18;17(11):1548. doi: 10.3390/ph17111548 (PMC11597494; doi:10.3390/ph17111548)
Supplement: Supplementary file 1 [file pharmaceuticals-17-01548-s001.zip]

Archive with 3 entries (2 files):
- pharmaceuticals-3230862-supplementary/
- pharmaceuticals-3230862-supplementary/Supp Material S1 - Detailed search terms for database browsing..docx
- pharmaceuticals-3230862-supplementary/desktop.ini
